# Supplementary material for: Application of a JEG-3 organoid model to study HLA-G function in the trophoblast
Source: Front Immunol. 2023 Mar 15;14:1130308. doi: 10.3389/fimmu.2023.1130308 (PMC10050466; doi:10.3389/fimmu.2023.1130308)
Supplement: Supplementary file 1 [file DataSheet_1.zip]

Archive with 4 entries (4 files):
- Figure S1.DOCX
- Figure S2.DOCX
- Table S1.DOCX
- Table S2.DOCX
